# Supplementary material for: FOXR1 regulates stress response pathways and is necessary for proper brain development
Source: PLoS Genet. 2021 Nov 1;17(11):e1009854. doi: 10.1371/journal.pgen.1009854 (PMC8559929; doi:10.1371/journal.pgen.1009854)
Supplement: S1 Data — (XLSX) [file pgen.1009854.s012.xlsx]

## Sheet: Figure 2
Figure 2A: pSport HEK293T transfection
Western Blot Pixels
Experiment #	⍺-FOXR1 (pSport)	⍺-FOXR1 (WT)	⍺-FOXR1 (M280L)	⍺-GAPDH (WT)	⍺-GAPDH (M280L)
1	0	12740	6110	14400	18500
2	0	8990	5380	134000	111000
3	0	9440	8020	131000	157000
4	0	4410	3420	46600	61500
Values Used in Graph 2A
Experiment #	pSport (FOXR1/GAPDH)	WT (FOXR1/GAPDH Norm.)	M280L (FOXR1/GAPDH Norm.)	Statistical Test	P value
1	0	1	0.373304	Unpaired t-test	0.00251826
2	0	1	0.722444
3	0	1	0.708882
4	0	1	0.587622
Mean	0	1	0.598063
SEM	0	0	0.08082
Figure 2B: GFP and GFP-FOXR1 HEK293T transfection
Western Blot Pixels
Experiment #	⍺-GFP-FOXR1 (WT)	⍺-GFP-FOXR1 (M280L)	⍺-GAPDH (WT)	⍺-GAPDH (M280L)
1	46100	10700	40400	45600
2	50000	7960	43000	37300
3	845	68.8	8210	7460
4	9600	743	56400	57900
5	46500	18700	38100	42200
Values Used in Graph 2B
Experiment #	WT (GFP/GAPDH Norm.)	M280L (GFP/GAPDH Norm.)	Statistical Test	P value
1	1	0.205636	Unpaired t-test	<0.0001
2	1	0.183528
3	1	0.0896058
4	1	0.0753908
5	1	0.363079
Mean	1	0.183448
SEM	0	0.0516
Figure 2C: GFP and GFP-FOXR1 COS7 transfection
Western Blot Pixels
Experiment #	⍺-GFP-FOXR1 (WT)	⍺-GFP-FOXR1 (M280L)	⍺-GAPDH (WT)	⍺-GAPDH (M280L)
1	18000	3840	95900	119000
2	29200	9910	42800	41400
3	554	246	8550	55400
4	43900	29700	22000	23800
Values Used in Graph 2C
Experiment #	WT (GFP/GAPDH Norm.)	M280L (GFP/GAPDH Norm.)	Statistical Test	P value
1	1	0.171922	Unpaired t-test	0.0013
2	1	0.35086
3	1	0.06853
4	1	0.625371
Mean	1	0.304171
SEM	0	0.1219
Figure 2D: pSport, GFP, and GFP-FOXR1 HEK293T transfection cytoplasmic vs. nuclear
Western Blot Pixels Cytoplasmic Fraction
Experiment #	⍺-GFP-FOXR1 (WT)	⍺-GFP-FOXR1 (M280L)	⍺-GAPDH (WT Average)	⍺-GAPDH (M280L Average)
1	26200	4400	13800	12700
2	12000	3460
3	2290	377
4	6430	2100
5	88500	49900
Western Blot Pixels Nuclear Fraction
Experiment #	⍺-GFP-FOXR1 (WT)	⍺-GFP-FOXR1 (M280L)	⍺-H3 (WT Average)	⍺-H3 (M280L Average)
1	46300	14300	322000	303000
2	15200	4210
3	4600	516
4	24200	5820
5	121000	57600
Values Used in Graphs 2D
	Cytoplasmic Fraction		Nuclear Fraction		% Total Cellular FOXR1
					WT		M280L
Experiment #	WT (GFP/GAPDH Norm.)	M280L (GFP/GAPDH Norm.)	WT (GFP/H3 Norm.)	M280L (GFP/H3 Norm.)	% Cytoplasmic	% Nuclear	% Cytoplasmic	% Nuclear
1	1	0.182485	1	0.328222	36.1379	63.8621	23.5294	76.4706
2	1	0.313307	1	0.294342	44.1176	55.8824	45.1108	54.8892
3	1	0.178888	1	0.119208	33.2366	66.7634	42.2172	57.7828
4	1	0.354882	1	0.255576	20.9925	79.0075	26.5151	73.4848
5	1	0.612678	1	0.505883	42.2434	57.7566	46.4186	53.5814
Mean	1	0.328448	1	0.300646	35.3456	64.6544	36.7582	63.2418
SEM	0	0.07918	0	0.0624
Statistical Test	Unpaired t-test		Unpaired t-test
P value	<0.0001		<0.0001
Figure 2E: qPCR FOXR1
Raw qPCR Values
	FOXR1 ct Values			GAPDH ct Values
Sample	1	2	3	1	2	3
WT_1	14.5535	14.5685	14.6641	21.4921	21.3124
WT_2	14.5608	14.6776	14.7808	22.8481	22.9586
WT_3	14.4248	14.5954	14.6907	21.4479	21.6171
M280L_1	14.4642	14.5084	14.7212	21.908	21.845
M280L_2	14.3304	14.4124	14.5317	22.1598	22.1692
M280L_3	14.3942	14.5273	14.6598	22.2058	22.2661
GFP_1	24.6286	24.3337	24.876	22.6259	22.4971
GFP_2	20.2914	22.6823	21.7741	22.5319	22.5022
GFP_3	22.262	23.6101	24.1172	22.4712	22.3624	22.576
Values Used in Graph 2E
	GFP (Norm.)	WT (Norm.)	M280L (Norm.)	Statistical Test
	0.220178	101.032	143.72	ANOVA
	2.19972	271.356	193.066	post hoc: Tukey's Multiple Comparisons Test
	0.580106	112.781	189.212
Mean	1	161.723	175.333
SEM	0.6088	54.92	15.85
Figure 2F: GFP-FOXR1 HEK293T transfection w/MG132
Western Blot Pixels
Experiment #	⍺-GFP-FOXR1 (WT)	⍺-GFP-FOXR1 (WT +MG132)	⍺-GFP-FOXR1 (M280L)	⍺-GFP-FOXR1 (M280L +MG132)	⍺-GAPDH (WT)	⍺-GAPDH (WT +MG132)	⍺-GAPDH (M280L)	⍺-GAPDH (M280L +MG132)
1	16000	26400	2730	25200	42400	20300	30200	19000
2	6440	10800	459	10500	39800	29100	46800	28700
3	134000	203000	18600	215000	82500	84400	99500	84000
Values Used in Graph 2F
Experiment #	WT (GFP/GAPDH Norm.)	WT +MG132 (GFP/GAPDH Norm.)	M280L (GFP/GAPDH Norm.)	M280L + MG132 (GFP/GAPDH Norm.)	Statistical Test	P value	Comparisons
1	1	3.44631	0.239553	3.51474	ANOVA	0.0245	WT vs. WT +MG132
2	1	2.29365	0.060613	2.26102	post hoc: Tukey's Multiple Comparisons Test	0.0003	M280L vs. M280L +MG132
3	1	1.48082	0.11509	1.57583
Mean	1	2.217	0.1918	2.395
SEM	0	0.4145	0.04564	0.2926
Figure 2G: GFP-FOXR1 (w/Δ C-terminal) HEK293T transfection w/MG132
Western Blot Pixels
Experiment #	⍺-GFP-FOXR1 (WT)	⍺-GFP-FOXR1 (M280L)	⍺-GFP-FOXR1 (Δ280-292)	⍺-GFP-FOXR1 (Δ280-292 +MG132)	⍺-GAPDH (WT)	⍺-GAPDH (M280L)	⍺-GAPDH (Δ280-292)	⍺-GAPDH (Δ280-292 +MG132)
1	59600	10700	2970	103000	15600	19100	25900	20500
2	4950	1260	292	7780	22000	41400	29300	23200
3	5000	492	48.8	4840	16900	22000	19000	11300
Values Used in Graph 2G
Experiment #	WT (GFP/GAPDH Norm.)	WT +MG132 (GFP/GAPDH Norm.)	Δ280-292 (GFP/GAPDH Norm.)	Δ280-292 +MG132 (GFP/GAPDH Norm.)	Statistical Test	P value	Comparisons
1	1	0.146632	0.030015	1.31511	ANOVA	<0.0001	WT vs. M280L
2	1	0.135266	0.044293	1.49042	post hoc: Tukey's Multiple Comparisons Test	<0.0001	WT vs. Δ280-292
3	1	0.075589	0.008681	1.44772		<0.0001	Δ280-292 vs. Δ280-292 +MG132
Mean	1	0.1192	0.02766	1.418
SEM	0	0.02203	0.01035	0.05278

## Sheet: Figure 3
Figure 3C: GFP-FOXR1 HEK293T transfection puncta
Raw Values from ICC Images
ICC Image #	# Cells w/puncta (WT)	# Cells Expressing GFP-FOXR1 (M280L)	# Cells w/Puncta (M280L)	# Cells Expressing GFP-FOXR1 (Δ280-292)	# Cells w/Puncta (Δ280-292)
1	0	138	13	157	8
2	0	180	27	66	5
3	0	167	19	76	7
4	-	-	-	85	4
5	-	-	-	167	7
6	-	-	-	54	5
Values Used in Graph 3C
ICC Image #	WT (% cells w/puncta)	M280L (% cells w/puncta)	Δ280-292 (% cells w/puncta)	Statistical Test	P value	Comparisons
1	0	9.42029	5.09554	ANOVA	0.0002	WT vs. M280L
2	0	15	7.57576	post hoc: Tukey's Multiple Comparisons Test	0.0048	WT vs. Δ280-292
3	0	11.3772	9.21053
4	-	-	4.70588
5	-	-	4.19162
6	-	-	9.25926
Mean	0	11.93	6.673
SEM	0	1.634	0.9391
Figure 3D: GFP-FOXR1 (M280L) HEK293T transfection- Aggregate Size vs. # Puncta/Nucleus
Raw Values from ICC Images
	Individual Cell ID
	Image 1: A	Image 1: B	Image 1: C	Image 1: D	Image 1: E	Image 1: F	Image1: G	Image 1: H	Image 1: I	Image 1: J	Image 2: A	Image 2: B	Image 2: C	Image 2: D	Image 2: E
Individual Puncta #	Puncta Size (µm2)
1	9.409	12.046	6.141	2.874	0.748	1.811	2.756	2.441	5.039	1.26	2.343	8.046	0.82	14.451	5.351
2	1.299	1.85	2.205	8.936	3.504	1.26	2.756	1.26	4.134	0.669	0.742	4.257	1.328	14.568	2.031
3	6.889	1.732	4.606		5.275	0.591	2.716	1.929		0.472	0.781	4.765	1.015	0.625	0.82
4	4.37		5.078		1.811	2.598	16.259	0.472		2.48	0.43	3.085	0.625	0.82	1.719
5	0.945		7.952		3.858	3.228		0.512		0.709	0.625	1.562	1.328	1.015	2.734
6			5.236		3.346	0.984		0.433		0.591	0.781	1.523	0.82	0.352	1.406
7			0.591		2.559	0.945		3.346		2.992	2.968	2.89	1.445		2.5
8			0.551		1.102	0.905		0.945		5.669	1.367	2.382	1.328		6.249
9										1.142	1.055		1.328		6.483
10										1.417	1.015		1.445		7.499
11										1.575	0.82		0.82
12											1.445		0.469
13											2.578		0.469
14											2.187		5.312
15											0.898		9.803
16											0.976
17											0.937
18											5.585
19											2.422
Values Used in Graph 3D
Individual Cell ID	# of Puncta	Average Puncta Size (µm2)	Non-Linear Best-Fit Equation
Image 1: A	5	4.5824	Exponential Growth Equation	Standard Error
Image 1: B	3	5.20933	Y0 = 6.955	Y0 = 0.7927
Image 1: C	8	4.045	k = -0.09131	k = 0.01853
Image 1: D	2	5.905	Tau = -10.95
Image 1: E	8	2.77538	Doubling Time = -7.591
Image 1: F	8	1.54025
Image1: G	4	6.12175
Image 1: H	13	1.41725
Image 1: I	2	4.5865
Image 1: J	11	1.72509
Image 2: A	19	1.57658
Image 2: B	8	3.56375
Image 2: C	15	1.89033
Image 2: D	6	5.30517
Image 2: E	10	3.6792

## Sheet: Figure 4
Figure 4F: qPCR of Differentially Expressed Genes
Raw qPCR Values
HSPA6 Values			HSPA1A Values			DHRS2 Values			HSPA12A Values				SACS Values				DNAJC21 Values				DNAJC6 Values				GAPDH Values
Sample	HSPA6 ct Value	GAPDH ct Value	Sample	HSPA1A ct Value	GAPDH ct Value	Sample	DHRS2 ct Value	GAPDH ct Value	Sample	HSPA1A ct Value 1	HSPA1A ct Value 2	HSPA1A ct Value 3	Sample	SACS ct Value 1	SACS ct Value 2	SACS ct Value 3	Sample	DNAJC21 ct Value 1	DNAJC21 ct Value 2	DNAJC21 ct Value 3	Sample	DNAJC6 ct Value 1	DNAJC6 ct Value 2	DNAJC6 ct Value 3	Sample	GAPDH ct Value 1	GAPDH ct Value 2	GAPDH ct Value 3
GFP_1	33.9915	23.8403	GFP_1	29.0993	23.8403	GFP_1	25.6677	23.5344	WT_1	30.9978	30.4213	30.5882	WT_1	26.3569	26.1489	26.1979	WT_1	24.7568	24.4731	24.4118	WT_1	28.3896	28.2448	28.5006	WT_1	17.9091	17.7301	17.6787
GFP_1	33.3257	24.4617	GFP_1	28.3907	24.4617	GFP_1	25.5697	23.4952	WT_2	31.5441	31.4885	32.1494	WT_2	27.3944	27.137	27.4442	WT_2	24.5133	24.4797	24.3758	WT_2	29.1684	29.1721	29.1853	WT_2	17.6477	17.6481	17.7326
GFP_1	33.8226	24.4577	GFP_1	28.4726	24.4577	GFP_1	25.6668	23.1897	WT_3	30.2565	30.4688	30.6742	WT_3	25.8121	25.6791	25.8359	WT_3	24.5826	24.6948	24.5739	WT_3	27.897	27.838	27.8432	WT_3	17.8572	17.7931	17.7326
GFP_2	32.4718	24.324	GFP_2	28.2409	24.324	GFP_2	25.0965	22.1425	M280L_1	30.2109	30.4338	29.8347	M280L_1	25.7272	25.7275	25.3459	M280L_1	24.6889	24.745	24.7981	M280L_1	27.696	27.6918	27.9148	M280L_1	18.0862	18.0146	18.1141
GFP_2	31.8127	24.5795	GFP_2	28.5278	24.5795	GFP_2	25.2083	22.6518	M280L_2	30.714	30.0774	30.0127	M280L_2	25.7973	26.2123	26.1724	M280L_2	24.7166	24.5953	24.8432	M280L_2	27.8609	27.9003	28.3288	M280L_2	17.9328	17.9735	15.8442
GFP_2	34.6522	24.2889	GFP_2	28.1544	24.2889	GFP_2	25.0188	22.4422	M280L_3	30.7685	31.7295	31.2344	M280L_3	26.332	26.3487	25.9933	M280L_3	24.6168	24.505	24.5462	M280L_3	28.3542	28.4503	28.5611	M280L_3	17.7217	17.7592	17.6643
GFP_3	33.3423	26.0657	GFP_3	28.4602	26.0657	GFP_3	24.8959	23.2404	GFP_1	31.4434	31.1255	31.5754	GFP_1	26.7705	27.3822	27.1819	GFP_1	25.4757	25.4025	25.6047	GFP_1	28.5803	28.4884	28.6886	GFP_1	18.0833	18.2273	18.1148
GFP_3	32.6248	23.7082	GFP_3	28.7328	23.7082	GFP_3	24.8961	23.3019	GFP_2	32.1251	32.8678	32.5892	GFP_2	27.3544	27.3015	27.3131	GFP_2	25.0743	25.1604	-	GFP_2	29.1581	28.9862	29.311	GFP_2	17.5911	17.7477	17.5852
GFP_3	33.3843	22.6461	GFP_3	28.5931	22.6461	GFP_3	24.9237	23.6441	GFP_3	31.3422	31.5741	31.1518	GFP_3	26.8098	26.7986	26.6725	GFP_3	24.8749	24.9991	24.9883	GFP_3	28.2385	28.2571	28.3869	GFP_3	17.8184	17.6712	17.6961
WT_1	29.7209	24.5584	WT_1	23.6339	24.5584	WT_1	21.3727	22.3585		GAPDH ct Value 1	GAPDH ct Value 2	GAPDH ct Value 3		GAPDH ct Value 1	GAPDH ct Value 2	GAPDH ct Value 3		GAPDH ct Value 1	GAPDH ct Value 2	GAPDH ct Value 3		GAPDH ct Value 1	GAPDH ct Value 2	GAPDH ct Value 3
WT_1	30.2851	23.9547	WT_1	23.6304	23.9547	WT_1	21.5114	22.2866	WT_1	19.9685	19.8997	19.8232	WT_1	19.9685	19.8997	19.8232	WT_1	17.9091	17.7301	17.6787	WT_1	19.9685	19.8997	19.8232
WT_1	29.4401	23.6246	WT_1	23.7582	23.6246	WT_1	21.4351	22.61	WT_2	20.9936	21.2425	20.8265	WT_2	20.9936	21.2425	20.8265	WT_2	17.6477	17.6481	17.7326	WT_2	20.9936	21.2425	20.8265
WT_2	29.1823	23.8959	WT_2	23.0312	23.8959	WT_2	21.741	23.262	WT_3	19.8011	19.6793	19.5008	WT_3	19.8011	19.6793	19.5008	WT_3	17.8572	17.7931	17.7326	WT_3	19.8011	19.6793	19.5008
WT_2	29.7699	24.8776	WT_2	23.8132	24.8776	WT_2	21.8003	23.2758	M280L_1	19.5906	19.502	19.3568	M280L_1	19.5906	19.502	19.3568	M280L_1	18.0862	18.0146	18.1141	M280L_1	19.5906	19.502	19.3568
WT_2	29.414	22.2717	WT_2	23.889	22.2717	WT_2	21.7515	23.2771	M280L_2	19.6393	19.9381	19.6818	M280L_2	19.6393	19.9381	19.6818	M280L_2	17.9328	17.9735	15.8442	M280L_2	19.6393	19.9381	19.6818
WT_3	29.8202	23.9944	WT_3	24.0607	23.9944	WT_3	21.4784	22.0959	M280L_3	19.616	19.7415	19.7914	M280L_3	19.616	19.7415	19.7914	M280L_3	17.7217	17.7592	17.6643	M280L_3	19.616	19.7415	19.7914
WT_3	29.8545	23.5327	WT_3	23.6195	23.5327	WT_3	21.6106	22.3299	GFP_1	19.8233	19.8231	19.7527	GFP_1	19.8233	19.8231	19.7527	GFP_1	18.0833	18.2273	18.1148	GFP_1	19.8233	19.8231	19.7527
WT_3	29.7118	23.767	WT_3	23.3682	23.767	WT_3	21.5787	22.6938	GFP_2	20.2466	19.8321	19.8397	GFP_2	20.2466	19.8321	19.8397	GFP_2	17.5911	17.7477	17.5852	GFP_2	20.2466	19.8321	19.8397
M280L_1	33.3207	23.4131	M280L_1	28.5765	23.4131	M280L_1	24.5936	23.7846	GFP_3	19.5519	19.5912	19.3761	GFP_3	19.5519	19.5912	19.3761	GFP_3	17.8184	17.6712	17.6961	GFP_3	19.5519	19.5912	19.3761
M280L_1	34.7296	23.9201	M280L_1	28.6293	23.9201	M280L_1	24.8948	23.0859
M280L_1	33.3623	23.4907	M280L_1	28.9148	23.4907	M280L_1	24.9241	23.8239
M280L_2	32.2806	23.084	M280L_2	27.9609	23.084	M280L_2	24.4838	21.844
M280L_2	35.5803	23.1589	M280L_2	28.9958	23.1589	M280L_2	24.575	22.0973
M280L_2	33.7075	23.03	M280L_2	29.1211	23.03	M280L_2	24.5747	22.297
M280L_3	Undetermined	23.5275	M280L_3	28.7066	23.5275	M280L_3	24.9997	23.614
M280L_3	Undetermined	23.8392	M280L_3	28.5084	23.8392	M280L_3	25.0179	24.1568
M280L_3	32.9724	23.3289	M280L_3	29.0981	23.3289	M280L_3	24.989	24.0181
Values Used in Graphs 4F
Sample	HSPA6 (relative expression)	HSPA1A (relative expression)	DHRS2 (relative expression)	HSPA12A (relative expression)	SACS (relative expression)	DNAJC21 (relative expression)	DNAJC6 (relative expression)	GAPDH (relative expression)
GFP 1	0.624532	0.957028	1.17213	1.27879	1.00533	0.986836	1.08621	0.800629
GFP 2	1.49313	1.18569	0.848558	0.66084	0.963661	0.904743	0.82944	1.13313
GFP 3	0.882335	0.857284	0.97931	1.06037	1.03101	1.07667	1.08434	1.06624
WT 1	8.13481	25.7815	10.8258	2.3733	1.94782	1.47843	1.34321	1.03555
WT 2	7.99242	21.8972	15.6083	2.25276	1.99816	1.46615	1.68025	1.10508
WT 3	6.60191	19.5159	9.68044	2.18536	2.27038	1.42326	1.62937	1.01841
M280L 1	0.40228	0.603085	2.33779	2.40955	2.28321	1.57929	1.53941	0.840142
M280L 2	0.36274	0.435793	0.99466	2.71654	2.00201	-	1.55955	-
M280L 3	0.63516	0.492019	2.61019	1.36492	1.73836	1.40521	1.12246	1.07562
GFP Mean	1	1	1	1	1	0.9894	1	1
GFP SEM	0.2576	0.09721	0.09398	0.1809	0.01962	0.04965	0.08528	0.1015
WT Mean	7.576	22.4	12.04	2.27	2.072	1.456	1.551	1.053
WT SEM	0.489	1.826	1.815	0.05497	0.1002	0.01672	0.1049	0.0265
M280L Mean	0.4667	0.5103	1.981	2.164	2.008	1.492	1.407	0.9579
M280L SEM	0.08499	0.04915	0.4993	0.4091	0.1573	0.08704	0.1425	0.1177

## Sheet: Figure 5
Figure 5C: Luciferase activity of promoter regions under FOXR1 control
Raw Luciferase Absorbance Values
Sample	Normalization Plasmid (pGL4.54 Signal)	HSPA6 (pNL3.1 Signal)	Normalization Plasmid (pGL4.54 Signal)	HSPA1A (pNL3.1 Signal)	Normalization Plasmid (pGL4.54 Signal)	DHRS2 (PNL3.1 Signal)
GFP 1	1592	467481	1236	765552	688.6	4927.8
GFP 2	1424	481045	1434	827673	677	5303.6
GFP 3	1616	510694	1337	787114	635.6	5230
WT 1	1231	478933	725	592922	1221.6	884.4
WT 2	1116	496745	612	462742	667.2	2783.4
WT 3	1425	717413	540	399234	698.4	1830.2
M280L 1	923	343367	939	602025	700	8101.8
M280L 2	994	300161	965	612281	634.8	7789.6
M280L 3	1198	337596	1557	928026	679.4	6277
Values Used in Graphs 5C
Sample	HSPA6 (luciferase activity norm. to GFP)	HSPA1A (luciferase activity norm. to GFP)	DHRS2 (luciferase activity norm. to GFP)	Statistical Test
GFP 1	1	1	1	ANOVA
GFP 2	1	1	1	post hoc: Tukey's Multiple Comparisons Test
GFP 3	1	1	1
WT 1	1.32494	1.32039	-
WT 2	1.31763	1.31002	1.87786
WT 3	1.59307	1.25582	3.13995
M280L 1	1.26688	1.03512	0.618307
M280L 2	0.893907	1.09929	0.638415
M280L 3	0.891705	1.01243	0.890611
GFP Mean	1	1	1
GFP SEM	0	0	0
WT Mean	1.412	1.295	2.509
WT SEM	0.09062	0.02002	0.631
M280L Mean	1.017	1.049	0.7158
M280L SEM	0.1247	0.02601	0.08761
P value GFP vs. WT	0.039	<0.0001	0.0228
P value WT vs. M280L	0.0461	0.0002	0.0114
Figure 5D: Luciferase activity of FOXR1 promoter under HSF1 control
Raw Luciferase Absorbance Values
Expression Plasmid	Reporter Plasmid	Normalization Plasmid (pGL4.54 Signal)	FOXR1 (pNL3.1 Signal)
GFP 1	FOXR1-WT promoter	324	1268
GFP 2	FOXR1-WT promoter	579	2307
GFP 3	FOXR1-WT promoter	687	2816
HSF1 1	FOXR1-WT promoter	324	1268
HSF1 2	FOXR1-WT promoter	579	2307
HSF1 3	FOXR1-WT promoter	687	2816
HSF1 1	FOXR1-Mutated promoter	447	1774
HSF1 2	FOXR1-Mutated promoter	380	1700
HSF1 3	FOXR1-Mutated promoter	290	1323
Values Used in Graphs 5D
Expression Plasmid	Reporter Plasmid	FOXR1 (luciferase activity norm. to GFP)	Statistical Test	P value
GFP 1	FOXR1-WT promoter	1	ANOVA	0.0062
GFP 2	FOXR1-WT promoter	1	post hoc: Tukey's Multiple Comparisons Test
GFP 3	FOXR1-WT promoter	1
HSF1 1	FOXR1-WT promoter	1.32884
HSF1 2	FOXR1-WT promoter	1.36177
HSF1 3	FOXR1-WT promoter	1.39876
HSF1 1	FOXR1-mutated promoter	1.01408
HSF1 2	FOXR1-mutated promoter	1.12278
HSF1 3	FOXR1-mutated promoter	1.11298
GFP Mean	1
GFP SEM	0
HSF1-FOXR1 WT Mean	1.363
HSF1-FOXR1 WT SEM	0.02019
HSF1-FOXR1 M280L Mean	1.083
HSF1-FOXR1 M280L SEM	0.03472

## Sheet: Figure 6
Figure 6A: HEK 293T transfection w/serum or CO2 stress
Western Blot Pixels
Experiment #	⍺-GFP-FOXR1 (WT)	⍺-GFP-FOXR1 (M280L)	⍺-GFP-FOXR1 (WT -serum)	⍺-GFP-FOXR1 (M280L -serum)	⍺-GAPDH (WT)	⍺-GAPDH (M280L)	⍺-GAPDH (WT -serum)	⍺-GAPDH (M280L -serum)	⍺-GFP-FOXR1 (WT -CO2)	⍺-GFP-FOXR1 (M280L -CO2)	⍺-GAPDH (WT -CO2)	⍺-GAPDH (M280L -CO2)
1	10500	2060	32900	4420	56600	47900	50500	59000	39000	53400	98300	79300
2	10500	2060	15800	1600	56600	47900	42600	30000	39000	53400	98300	79300
3	3590	436	9550	1310	47900	63000	66800	71100	31700	22100	99100	133000
4- serum	28800	7430	38500	5150	13500	16400	13500	14900	-	-	-	-
4- CO2	3590	209	-	-	47900	63000	-	-	31700	22100	99100	133000
Values Used in Graphs 6A
Experiment #	WT (FOXR1/GAPDH Norm.)	M280L (FOXR1/GAPDH Norm.)	WT -serum (FOXR1/GAPDH Norm.)	M280L -serum (FOXR1/GAPDH Norm.)	WT -CO2 (FOXR1/GAPDH Norm.)	M280L -CO2 (FOXR1/GAPDH Norm.)	Statistical Test	P value	Comparisons
1	1	0.231824	3.51181	0.403829	2.13864	3.6299	ANOVA	0.0051	P value WT vs. WT -serum
2	1	0.250923	3.41961	0.491732	2.13864	3.6299	post hoc: Tukey's Multiple Comparisons Test	0.0028	P value WT vs. WT -CO2
3	1	0.0923394	1.90752	0.245834	4.49881	3.70131		0.0025	P value WT vs. M280L -CO2
4- serum	1	0.212367	1.33681	0.162018	-	-
4- CO2	1	0.044264	-	-	4.26802	2.21708
Mean -serum	1	0.1969	2.544	0.3259	-	-
SEM - serum	0	0.03572	0.5451	0.07463	-	-
Mean -CO2	1	0.1548	-	-	3.261	3.295
SEM -CO2	0	0.05107	-	-	0.6497	0.3596
Figure 6C: HEK293T transfection w/ and w/o PMA stress
Raw Values from ICC Images and Values Used in Graph 6C
Image #	Puncta Count (M280L)	Puncta Count (M280L +PMA)	Statistical Test	P value
1	7.14286	48.1482	Unpaired t-test	0.0001
2	9.52381	45.7143
3	13.4615	59.2233
4	9.42029	32.5581
5	15	35.3659
6		33.3333
Mean	10.91	42.39
SEM	1.442	4.303
Figure 6D: LDH following PMA treatment
Raw LDH Values
Experiment #	100% Lysis Positive Control	GFP	WT	M280L
1	1.65	0.764	0.81	0.708
2	1.828	0.922	0.702	0.724
3	1.59	0.83	0.772	0.832
Values Used in Graph 6D
Experiment #	100% Lysis Positive Control	GFP	WT	M280L	Statistical Test	P value	Comparisons
1	1	0.46303	0.490909	0.429091	ANOVA	<0.0001	Control vs. GFP
2	1	0.504376	0.384026	0.396061	post hoc: Tukey's Multiple Comparisons Test	<0.0001	Control vs. WT
3	1	0.522013	0.485535	0.52327		<0.0001	Control vs. M280L
Mean	1	0.4965	0.4535	0.4495
SEM	0	0.01748	0.03477	0.03811
Figure 6E: HEK293T transfection w/PMA stress
Western Blot Pixels
Experiment #	⍺-GFP-FOXR1 (WT)	⍺-GFP-FOXR1 (M280L)	⍺-GFP-FOXR1 (WT +PMA)	⍺-GFP-FOXR1 (M280L +PMA)	⍺-GAPDH (WT)	⍺-GAPDH (M280L)	⍺-GAPDH (WT +PMA)	⍺-GAPDH (M280L +PMA)
1	768	201	1940	1190	34100	34400	36500	36800
2	5100	2010	8680	12700	53500	61800	50500	60800
3	10500	2060	27600	18000	56600	47900	50500	59000
4	3590	209	9060	6530	47900	63000	54900	48800
5	3590	436	9060	6530	47900	63000	54900	48800
Values Used in Graph 6E
Experiment #	WT (FOXR1/GAPDH Norm.)	M280L (FOXR1/GAPDH Norm.)	WT +PMA (FOXR1/GAPDH Norm.)	M280L +PMA (FOXR1/GAPDH Norm.)	Statistical Test	P value	Comparisons
1	1	0.259436	2.35995	1.43579	ANOVA	0.0007	WT vs. M280L
2	1	0.341186	1.80307	2.19121	post hoc: Tukey's Multiple Comparisons Test	<0.0001	WT vs. WT +PMA
3	1	0.231824	2.94608	1.64455		<0.0001	M280L vs. M280L +PMA
4	1	0.044264	2.2019	1.7854
5	1	0.092339	2.2019	1.7854
Mean	1	0.1938	2.303	1.768
SEM	0	0.05483	0.1854	0.1236
Figure 6F: HEK239T transfection, HSPA6/HSPA1A/DHRS2 protein levels w/o PMA stress
Western Blot Pixels
Experiment #	⍺-HSPA6 (GFP)	⍺-HSPA6 (WT)	⍺-HSPA6 (M280L)	⍺-GAPDH (GFP)	⍺-GAPDH (WT)	⍺-GAPDH (M280L)	⍺-HSPA1A (GFP)	⍺-HSPA1A (WT)	⍺-HSPA1A (M280L)	⍺-GAPDH (GFP)	⍺-GAPDH (WT)	⍺-GAPDH (M280L)	⍺-DHRS2 (GFP)	⍺-DHRS2 (WT)	⍺-DHRS2 (M280L)	⍺-GAPDH (GFP)	⍺-GAPDH (WT)	⍺-GAPDH (M280L)
1	29.8	59.8	15.8	11300	11000	12700	-						197	496	194	19100	15800	15400
2	188	275	168	16700	13500	16100	-						8.66	43.3	22	6490	6960	8060
3	307	333	180.8	89.3	72.2	56.7	-						5.85	75.5	22.4	2340	5220	7630
4	11	67.6	1	-	-	-	12500	16300	10700	-	-	-	66.4	456	147	12000	13000	152000
5	66.8	413	1	-	-	-	79300	84100	58100	-	-	-	-	-	-	-	-	-
6	-	-	-	-	-	-	51200	49600	44700	-	-	-	-	-	-	-	-	-
Values Used in Graphs 6F
Experiment #	GFP (HSPA6/GAPDH Norm.)	WT (HSPA6/GAPDH Norm.)	M280L(HSPA6/GAPDH Norm.)	GFP (HSPA1A/GAPDH Norm.)	WT (HSPA1A/GAPDH Norm.)	M280L(HSPA1A/GAPDH Norm.)	GFP (DHRS2/GAPDH Norm.)	WT (DHRS2/GAPDH Norm.)	M280L(DHRS1/GAPDH Norm.)	Statistical Test
1	1	2.06144	0.471754	1	1.13619	0.969388	1	3.04363	1.22137	ANOVA
2	1	1.8095	0.92692	1	0.843892	0.552856	1	4.66236	2.04557	post hoc: Tukey's Multiple Comparisons Test
3	1	1.34159	0.927531	1	1.3935	0.801505	1	5.78544	1.17431
4	1	6.14546	0.090909	1	1.304	0.856	1	6.3392	1.74778
5	1	6.18264	0.01497	1	1.06053	0.732661	-	-	-
6	-	-	-	1	0.96875	0.873047	-	-	-
Mean	1	3.508	0.4864	1	1.111	0.8206	1	4.958	1.547
SEM	0	1.09	0.1959	0	0.1	0.04423	0	0.7271	0.2109
P value GFP vs. WT	0.0416			0.473			0.0003
P value WT vs. M280L	0.015			0.0399			0.001
Figure 6G: HEK239T transfection, HSPA6/HSPA1A/DHRS2 protein levels w/PMA stress
Western Blot Pixels
Experiment #	⍺-HSPA6 (GFP)	⍺-HSPA6 (WT)	⍺-HSPA6 (M280L)	⍺-GAPDH (GFP)	⍺-GAPDH (WT)	⍺-GAPDH (M280L)	⍺-HSPA1A (GFP)	⍺-HSPA1A (WT)	⍺-HSPA1A (M280L)	⍺-GAPDH (GFP)	⍺-GAPDH (WT)	⍺-GAPDH (M280L)	⍺-DHRS2 (GFP)	⍺-DHRS2 (WT)	⍺-DHRS2 (M280L)	⍺-GAPDH (GFP)	⍺-GAPDH (WT)	⍺-GAPDH (M280L)
1	432	886	229	15600	13700	11900	34400	35800	35700	629	765	999	94.5	1200	207	16300	14800	13800
2	31	79	25	15800	14900	12500	13300	22400	21800	19900	28700	29900	95.2	110	196	17900	14400	13600
3	-	-	-	-	-	-	26900	29800	24900	671	1050	1140	13.9	87.1	1.42	6050	7240	8180
4	-	-	-	-	-	-	19300	19800	24900	27800	23700	26000	-	-	-	-	-	-
Values Used in Graphs 6G
Experiment #	GFP (HSPA6/GAPDH Norm.)	WT (HSPA6/GAPDH Norm.)	M280L(HSPA6/GAPDH Norm.)	GFP (HSPA1A/GAPDH Norm.)	WT (HSPA1A/GAPDH Norm.)	M280L(HSPA1A/GAPDH Norm.)	GFP (DHRS2/GAPDH Norm.)	WT (DHRS2/GAPDH Norm.)	M280L(DHRS1/GAPDH Norm.)	Statistical Test
1	1	2.33536	0.694911	1	0.855685	0.653424	1	13.9854	2.5873	ANOVA
2	1	2.70232	1.01936	1	1.1678	1.09091	1	14.363	2.70978	post hoc: Tukey's Multiple Comparisons Test
3	-	-	-	1	0.707941	0.544835	1	5.23625	0.075557
4	-	-	-	1	1.20338	1.37947	-	-	-
Mean	1	2.519	0.8571	1	0.9837	0.9172	1	11.19	1.791
SEM	0	0.1835	0.1622	0	0.1206	0.1941	0	2.981	0.8584
P value GFP vs. WT	0.0097						0.0163
P value WT vs. M280L	0.0075						0.0232

## Sheet: Figure 7
Figure 7D: Soap Exclusion Assay
Western Blot Pixels
	Tris-HCl		1% Sarkosyl		2% SDS
Experiment #	⍺-GFP-FOXR1 (WT)	⍺-GFP-FOXR1 (M280L)	⍺-GFP-FOXR1 (WT)	⍺-GFP-FOXR1 (M280L)	⍺-GFP-FOXR1 (WT)	⍺-GFP-FOXR1 (M280L)
1	4390	471	15000	3250	12000	4690
2	6670	1880	20900	6070	18000	12100
Values Used in Graphs 7D
Experiment #	WT (SDS/Tris HCl Norm.)	M280L (SDS/Tris HCl Norm.)	WT (Sarkosyl/Tris HCl Norm.)	M280L (Sarkosyl/Tris HCl Norm.)	Statistical Test
1	1	3.6428	1	2.01946	Unpaired t-test
2	1	3.54787	1	1.03041
Mean	1	3.595	1	1.525
SEM	0	0.04746	0	0.4945
P value	0.0003

## Sheet: Figure 8
Figure 8G: P0 pup weight by genotype
Raw Body Weights and Values Used in Graph 8G
Pup #	WT (+/+)	Het (+/-)	KO (-/-)	Statistical Test	P value	Comparisons
1	1.24	1.34	1.12	ANOVA	<0.001	WT vs. KO
2	1.28	1.27	0.73	post hoc: Tukey's Multiple Comparisons Test	<0.001	Het vs. KO
3	1.25	1.15	0.98
4	1.08	1.34	1.17
5	1.22	1.09	0.93
6	1.23	1.3	0.99
7	1.24	1.14	1.06
8	1.24	1.22	0.67
9	1.31	1.24	1.14
10	1.35	1.29	1.22
11	1.26	1.23	0.73
12	1.28	1.26	1.27
13	1.26	1.42
14	1.2	1.38
15	1.08	1.52
16	1.3	1.48
17	0.95	1.13
18	1.2	1.32
19	1.26	1.29
20	1.225	1.35
21	1.46	1.18
22	1.58	1.09
23	1.53	1.3
24	1.24	1.2
25	1.46	1.33
26	1.32	1.4
27	1.3	1.34
28	1.5	1.3
29	1.49	1.2
30	1.47	1.2
31	1.4	1
32	1.5	1.12
33	1.42	1.2
34	1.52	1.4
35	0.9	1.28
36	1.22	1.12
37	1.23	1.24
38	1.18	1.2
39	1.44	1.18
40	1.4	1.3
41	1.44	1.3
42	1.27	1.253
43	1.3	1.337
44	1.13	1.267
45	1.11	1.392
46	1.41	1.56
47	1.5	1.49
48	1.48	1.45
49	1.56	1.55
50	1.46	1.36
51	1.46	1.4
52	1.52	1.46
53	1.58	1.24
54		1.33
55		1.16
56		1.26
57		1.32
58		1.27
59		1.4
60		1.39
61		1.42
62		1.39
63		1.44
64		1.46
65		1.5
66		1.39
67		1.17
68		1.21
69		1.22
70		1.28
71		1.22
72		1.46
73		1.44
74		1.49
75		1.51
76		1.5
77		1.53
78		1.48
79		1.55
80		1.12
81		1.26
82		1.16
83		1.37
84		1.4
85		1.26
86		1.28
87		1.42
88		1.34
89		1.39
90		1.29
91		1.46
92		1.33
93		1.27
94		1.27
95		1.25
96		1.25
97		1.28
98		1.22
99		1.27
100		1.17
101		1.29
102		1.41
103		1.15
104		1.21
105		1.1
106		1.3
107		1.36
108		1.3
109		1.12
110		1.35
111		1.34
112		1.25
113		1.38
114		1.45
115		1.18
116		1.14
117		1.45
118		1.34
119		1.37
120		1.46
Mean	1.325	1.31	1.001
SEM	0.02154	0.01089	0.05825
Figure 8J: Cortical Thickness, 0 degrees
Raw Cortex Thickness Measurements (µm)
File ID	WT (+/+)	File ID	HET (+/-)	File ID	KO (-/-)
3/19 WT173_1	558	Het181_H_1	558.82	3/19 KO170_2	464
4/1 WT173_2	556	Het181_G_1	580.56	4/1 KO170_7	486
4/1 WT173_1	525.75	Het209_D_1	589.666	4/1 KO170_2	466
WT207_G_8	627	Het209_D_3	672.4	KO204_H_2	582
WT207_D_1	633	Het209_E_3	652.009	KO204_D_1	528.247
WT262_A_3	603	Het205_H_2	555.96	KO260_G_2	544.5
WT173_Nissl_1	637.5	Het205_H_3	570.72	KO260_H_5	523.249
WT173_Nissl_2	573	Het205_C_1	508.4	KO170_Nissl_2	497.338
3/19 WT139_1	699	Het205_C_2	593.68	4/1 KO141_4	594
4/1 WT139_4	681	Het205_A_3	600.24	3/19 KO141_1	675
4/1 139_1	636	Het205_A_4	560.88	4/1 KO141_1	696
WT207_D_7	555	Het211_I_1	580.56	4/1 KO170_6	395
WT262_A_1	505	Het211_I_2	508.4	3/19 KO170_3	396
WT262_A_2	526	Het209_E_1	538.865	KO204_G_1	544
3/19 WT173_6	437	Het181_H_2	510.04	KO260_E_1	468
4/1 WT173_5	421	Het209_D_2	496.679	3/19 KO170_5	345
3/19 WT173_4	416	Het205_H_4	513.32	4/1 KO170_9	390
WT207_G_6	502.5	Het181_G_2	521.52	4/1 KO170_5	349.743
WT207_D_6	504	Het205_C_4	473.96	4/1 KO170_8	286.4
WT173_Nissl_6	537	Het205_C_5	464.12	KO204_D_5	477
		Het205_A_1	477.24	KO204_G_5	483
		Het205_A_2	455.92	KO204_H_5	453
		Het205_H_1	475.6
		Het205_H_5	451.42
		Het211_C_3	406.565
Values Used in Graph 8J
File ID	WT (+/+, Norm.)	File ID	HET (+/-, Norm.)	File ID	KO (-/-, Norm.)	Statistical Test	P value
3/19 WT173_1	1.00245	Het181_H_1	1.20797	3/19 KO170_2	0.833577	ANOVA	0.0165
4/1 WT173_2	0.998855	Het181_G_1	1.17134	4/1 KO170_7	0.8731	post hoc: Tukey's Mutiple Comparisons
4/1 WT173_1	0.944511	Het209_D_1	0.998783	4/1 KO170_2	0.83717
WT207_G_8	1.12641	Het209_D_3	1.0253	KO204_H_2	1.04556
WT207_D_1	1.13719	Het209_E_3	0.913341	KO204_D_1	0.948996
WT262_A_3	1.08329	Het205_H_2	1.06655	KO260_G_2	0.978195
WT173_Nissl_1	1.14527	Het205_H_3	1.07833	KO260_H_5	0.940018
WT173_Nissl_2	1.0294	Het205_C_1	1.00762	KO170_Nissl_2	0.893468
3/19 WT139_1	1.25575	Het205_C_2	1.04298	4/1 KO141_4	1.06712
4/1 WT139_4	1.22342	Het205_A_3	0.913341	3/19 KO141_1	1.21264
4/1 139_1	1.14257	Het205_A_4	0.968073	4/1 KO141_1	1.25036
WT207_D_7	0.997058	Het211_I_1	0.916288	4/1 KO170_6	0.709618
WT262_A_1	0.907233	Het211_I_2	0.892284	3/19 KO170_3	0.711415
WT262_A_2	0.94496	Het209_E_1	0.92218	KO204_G_1	0.977297
3/19 WT173_6	0.785071	Het181_H_2	0.936911	KO260_E_1	0.840763
4/1 WT173_5	0.756327	Het209_D_2	0.85147	3/19 KO170_5	0.619793
3/19 WT173_4	0.747345	Het205_H_4	0.833792	4/1 KO170_9	0.700636
WT207_G_6	0.902742	Het181_G_2	0.857362	4/1 KO170_5	0.628313
WT207_D_6	0.905437	Het205_C_4	0.819061	4/1 KO170_8	0.514518
WT173_Nissl_6	0.964721	Het205_C_5	0.854416	KO204_D_5	0.856931
		Het205_A_1	0.810977	KO204_G_5	0.86771
		Het205_A_2	0.730395	KO204_H_5	0.813815
		Het205_H_1
		Het205_H_5
		Het211_C_3
Mean	1		0.957		0.8691
SEM	0.03257		0.02316		0.03893
Figure 8K: Cortical Thickness 45 degrees
Raw Cortex Thickness Measurements (µm)
File ID	WT (+/+)	File ID	Het (+/-)	File ID	KO (-/-)
3/19 WT173_1	520.43	Het181_H_1	602.876	3/19 KO170_2	441.235
4/1 WT173_2	548.715	Het181_G_1	607.514	4/1 KO170_7	453
4/1 WT173_1	537.4	Het209_D_1	577.363	4/1 KO170_2	449.72
WT207_G_8	608.111	Het209_D_3	687.549	KO204_H_2	543.058
WT207_D_1	623.668	Het209_E_3	635.87	KO204_D_1	517.602
WT262_A_3	555.786	Het205_H_2	614.472	KO260_G_2	534.573
WT173_Nissl_1	540.718	Het205_H_3	582.001	KO260_H_5	526.087
WT173_Nissl_2	640.639	Het205_C_1	542.429	KO170_Nissl_2	528.915
3/19 WT139_1	689.43	Het205_C_2	598.237	4/1 KO141_4	610.94
4/1 WT139_4	712.764	Het205_A_3	591.279	3/19 KO141_1	616.244
4/1 139_1	599.627	Het205_A_4	575.044	4/1 KO141_1	610.94
WT207_D_7	623.668	Het211_I_1	584.322	4/1 KO170_6	446.891
WT262_A_1	557.2	Het211_I_2	556.634	3/19 KO170_3	446.891
WT262_A_2	562.857	Het209_E_1	644.768	KO204_G_1	540.053
3/19 WT173_6	462.447	Het181_H_2	582.002	KO260_G_1	546.947
4/1 WT173_5	463.862	Het209_D_2	630.563	KO260_E_1	522.906
3/19 WT173_4	466.69	Het205_H_4	568.086	3/19 KO170_5	412.95
WT207_G_6	548.715	Het181_G_2	602.875	4/1 KO170_9	413.7
WT207_D_6	547.171	Het205_C_4	537.936	4/1 KO170_5	407.294
WT262_A_6	480.833	Het205_C_5	528.513	KO204_D_5	504.875
WT173_Nissl_6	584.07	Het205_A_1	529.027	KO204_G_5	509.117
		Het205_A_2	534.561	KO204_H_5	479.418
		Het205_H_1	520.561
		Het205_H_5	510.103
		Het211_C_3	470.675
Values Used in Graph 8K
File ID	WT (+/+, Norm.)	File ID	Het (+/-, Norm.)	File ID	KO (-/-, Norm.)	Statistical Test	P value	Comparisons
3/19 WT173_1	0.921871	Het181_H_1	1.06791	3/19 KO170_2	0.781588	ANOVA	0.0033	WT vs. KO
4/1 WT173_2	0.971974	Het181_G_1	1.07613	4/1 KO170_7	0.802428	post hoc: Tukey's Multiple Comparisons Test	0.0003	HET vs. KO
4/1 WT173_1	0.951931	Het209_D_1	1.02272	4/1 KO170_2	0.796618
WT207_G_8	1.07719	Het209_D_3	1.2179	KO204_H_2	0.961953
WT207_D_1	1.10474	Het209_E_3	1.12636	KO204_D_1	0.916862
WT262_A_3	0.984499	Het205_H_2	1.08845	KO260_G_2	0.946923
WT173_Nissl_1	0.957809	Het205_H_3	1.03094	KO260_H_5	0.931892
WT173_Nissl_2	1.1348	Het205_C_1	0.960839	KO170_Nissl_2	0.936902
3/19 WT139_1	1.22123	Het205_C_2	1.0597	4/1 KO141_4	1.0822
4/1 WT139_4	1.26256	Het205_A_3	1.04737	3/19 KO141_1	1.09159
4/1 139_1	1.06216	Het205_A_4	1.01861	4/1 KO141_1	1.0822
WT207_D_7	1.10474	Het211_I_1	1.03505	4/1 KO170_6	0.791607
WT262_A_1	0.987004	Het211_I_2	0.986002	3/19 KO170_3	0.791607
WT262_A_2	0.997025	Het209_E_1	1.14212	KO204_G_1	0.956631
3/19 WT173_6	0.819163	Het181_H_2	1.03094	KO260_G_1	0.968842
4/1 WT173_5	0.821669	Het209_D_2	1.11696	KO260_E_1	0.926257
3/19 WT173_4	0.826679	Het205_H_4	1.00629	3/19 KO170_5	0.731485
WT207_G_6	0.971974	Het181_G_2	1.06791	4/1 KO170_9	0.732813
WT207_D_6	0.969239	Het205_C_4	0.95288	4/1 KO170_5	0.721466
WT262_A_6	0.85173	Het205_C_5	0.936189	KO204_D_5	0.894317
WT173_Nissl_6	1.0346	Het205_A_1	0.937099	KO204_G_5	0.901832
		Het205_A_2	0.946902	KO204_H_5	0.849224
		Het205_H_1	0.922102
		Het205_H_5	0.903579
		Het211_C_3	0.833737
Mean	1.002		1.021		0.8908
SEM	0.02666		0.01715		0.02405
Figure 8L: Cortical Thickness, 90 degrees
Raw Cortex Thickness Measurements (µm)
File ID	WT (+/+)	File ID	HET (+/-)	File ID	KO (-/-)
3/19 WT173_1	414	Het181_H_1	567.24	3/19 KO170_2	429
4/1 WT173_2	537	Het181_G_1	570.72	4/1 KO170_2	440
4/1 WT173_1	480	Het209_D_1	570.72	KO204_H_2	483
WT207_D_1	567	Het209_D_3	629.76	KO170_Nissl_2	486
WT262_A_3	546	Het209_E_3	587.12	KO260_G_2	489
WT173_Nissl_1	459	Het205_H_2	551.04	KO260_H_5	477
WT173_Nissl_2	597	Het205_H_3	523.16	KO204_D_1	486
3/19 WT139_1	576	Het205_C_1	472.32	4/1 KO141_4	496
4/1 WT139_4	580	Het205_C_2	534.64	3/19 KO141_1	528
4/1 139_1	620	Het205_A_3	528.08	4/1 KO141_1	546
WT207_D_7	582	Het205_A_4	508.4	4/1 KO170_6	387
WT262_A_1	481	Het211_I_1	498.56	3/19 KO170_3	392
WT262_A_2	454	Het211_I_2	485.44	KO204_G_1	489
3/19 WT173_6	454	Het209_E_1	565.657	KO260_G_1	459
4/1 WT173_5	442	Het181_H_2	547.76	KO260_E_1	474
3/19 WT173_4	448	Het209_D_2	569.295	3/19 KO170_5	460
WT207_G_6	579	Het205_H_4	528.08	4/1 KO170_5	396
WT207_D_6	584	Het181_G_2	541.2	KO204_D_5	519
WT262_A_6	549	Het205_C_4	537.92	KO204_G_5	492
WT173_Nissl_6	583	Het205_C_5	495.28	KO204_H_5	501
		Het205_A_1	544.48
		Het205_A_2	505.12
		Het205_H_1	548.869
		Het205_H_5	544.48
Values Used in Graph 8L
File ID	WT (+/+, Norm.)	File ID	HET (+/-, Norm.)	File ID	KO (-/-, Norm.)	Statistical Test	P value	Comparisons
3/19 WT173_1	0.786175	Het181_H_1	1.07161	3/19 KO170_2	0.81466	ANOVA	0.0019	WT vs. KO
4/1 WT173_2	1.01975	Het181_G_1	1.07818	4/1 KO170_2	0.835549	post hoc: Tukey's Multiple Comparisons Test	<0.0001	HET vs. KO
4/1 WT173_1	0.911508	Het209_D_1	1.07818	KO204_H_2	0.917205
WT207_D_1	1.07672	Het209_D_3	1.18972	KO170_Nissl_2	0.922902
WT262_A_3	1.03684	Het209_E_3	1.10916	KO260_G_2	0.928599
WT173_Nissl_1	0.871629	Het205_H_2	1.041	KO260_H_5	0.905811
WT173_Nissl_2	1.13369	Het205_H_3	0.988331	KO204_D_1	0.922902
3/19 WT139_1	1.09381	Het205_C_1	0.892287	4/1 KO141_4	0.941891
4/1 WT139_4	1.10141	Het205_C_2	1.01002	3/19 KO141_1	1.00266
4/1 139_1	1.17736	Het205_A_3	0.997626	4/1 KO141_1	1.03684
WT207_D_7	1.1052	Het205_A_4	0.960447	4/1 KO170_6	0.734903
WT262_A_1	0.913407	Het211_I_1	0.941858	3/19 KO170_3	0.744398
WT262_A_2	0.862134	Het211_I_2	0.917072	KO204_G_1	0.928599
3/19 WT173_6	0.862134	Het209_E_1	1.06861	KO260_G_1	0.871629
4/1 WT173_5	0.839347	Het181_H_2	1.0348	KO260_E_1	0.900114
3/19 WT173_4	0.850741	Het209_D_2	1.07549	3/19 KO170_5	0.873528
WT207_G_6	1.09951	Het205_H_4	0.997626	4/1 KO170_5	0.751994
WT207_D_6	1.109	Het181_G_2	1.02241	KO204_D_5	0.985568
WT262_A_6	1.04254	Het205_C_4	1.01622	KO204_G_5	0.934295
WT173_Nissl_6	1.1071	Het205_C_5	0.935662	KO204_H_5	0.951386
		Het205_A_1	1.02861
		Het205_A_2	0.954251
		Het205_H_1	1.0369
		Het205_H_5	1.02861
Mean	0.993		1.02		0.8953
SEM	0.02794		0.01365		0.01857
Figure 8M: Ventricle Area
Raw Ventricle Area Measurements (µm2)
File ID	WT (+/+)	File ID	HET (+/-)	File ID	KO (-/-)
3/19 WT173_1	107612	Het181_H_1	86364.4	3/19 KO170_2	160287
4/1 WT173_2	109038	Het181_G_1	82393	4/1 KO170_7	145855
4/1 WT173_1	171089	Het209_D_1	158113	4/1 KO170_2	172936
WT207_G_8	143566	Het209_D_3	123616	KO204_H_2	125623
WT207_D_1	107666	Het209_E_3	146527	KO204_D_1	202498
WT262_A_3	152904	Het205_H_2	98753.8	KO260_G_2	152057
WT173_Nissl_1	129916	Het205_H_3	198121	KO260_H_5	202870
3/19 WT139_1	329615	Het205_C_1	246119	KO170_Nissl_2	299593
4/1 WT139_4	410307	Het205_C_2	178279	4/1 KO141_4	520378
4/1 139_1	437056	Het205_A_3	113759	3/19 KO141_1	372069
WT207_D_7	277548	Het205_A_4	117766	4/1 KO141_1	374000
WT262_A_1	283311	Het211_I_1	113485	4/1 KO170_6	271492
WT262_A_2	261934	Het211_I_2	147348	3/19 KO170_3	322365
3/19 WT173_6	138063	Het209_E_1	299882	KO204_G_1	333576
4/1 WT173_5	171971	Het181_H_2	223991	KO260_G_1	234107
3/19 WT173_4	156263	Het209_D_2	293621	KO260_E_1	277249
WT207_G_6	105530	Het205_H_4	446376	KO141_Nissl_9	856986
WT207_D_6	110826	Het181_G_2	213172	KO141_Nissl_10	716128
WT262_A_6	96104	Het205_C_4	227400	KO141_Nissl_F_1	749330
WT173_Nissl_6	181937	Het205_C_5	190797	3/19 KO170_5	165090
		Het205_A_1	221568	4/1 KO170_9	176866
		Het205_A_2	289226	4/1 KO170_5	164253
		Het205_H_1	149476	4/1 KO170_8	278895
		Het205_H_5	214544	KO204_D_5	183338
		Het211_C_3	146825	KO204_G_5	165056
				KO204_H_5	127474
				KO170_Nissl_3	266219
Values Used in Graph 8M
File ID	WT (+/+, Norm.)	File ID	HET (+/-, Norm.)	File ID	KO (-/-, Norm.)	Statistical Test	P value	Comparisons
3/19 WT173_1	0.554377	Het181_H_1	0.444918	3/19 KO170_2	0.825743	ANOVA	0.0413	WT vs. KO
4/1 WT173_2	0.561725	Het181_G_1	0.424459	4/1 KO170_7	0.751392	post hoc: Tukey's Multiple Comparisons Test	0.0201	HET vs. KO
4/1 WT173_1	0.881391	Het209_D_1	0.81454	4/1 KO170_2	0.890903
WT207_G_8	0.739603	Het209_D_3	0.636827	KO204_H_2	0.647166
WT207_D_1	0.554654	Het209_E_3	0.754853	KO204_D_1	1.0432
WT262_A_3	0.787704	Het205_H_2	0.508744	KO260_G_2	0.783342
WT173_Nissl_1	0.669282	Het205_H_3	1.02065	KO260_H_5	1.04512
3/19 WT139_1	1.69806	Het205_C_1	1.26792	KO170_Nissl_2	1.5434
4/1 WT139_4	2.11375	Het205_C_2	0.918432	4/1 KO141_4	2.6808
4/1 139_1	2.25156	Het205_A_3	0.586046	3/19 KO141_1	1.91677
WT207_D_7	1.42983	Het205_A_4	0.606687	4/1 KO141_1	1.92672
WT262_A_1	1.45951	Het211_I_1	0.584632	4/1 KO170_6	1.39863
WT262_A_2	1.34939	Het211_I_2	0.759084	3/19 KO170_3	1.66071
3/19 WT173_6	0.711253	Het209_E_1	1.54489	KO204_G_1	1.71846
4/1 WT173_5	0.885933	Het181_H_2	1.15392	KO260_G_1	1.20604
3/19 WT173_4	0.805011	Het209_D_2	1.51263	KO260_E_1	1.42829
WT207_G_6	0.543654	Het205_H_4	2.29957	KO141_Nissl_9	4.41489
WT207_D_6	0.570938	Het181_G_2	1.09819	KO141_Nissl_10	3.68924
WT262_A_6	0.495093	Het205_C_4	1.17148	KO141_Nissl_F_1	3.86028
WT173_Nissl_6	0.937276	Het205_C_5	0.982919	3/19 KO170_5	0.850482
		Het205_A_1	1.14144	4/1 KO170_9	0.911148
		Het205_A_2	1.48999	4/1 KO170_5	0.846173
		Het205_H_1	0.770046	4/1 KO170_8	1.43677
		Het205_H_5	1.10525	KO204_D_5	0.944492
		Het211_C_3	0.75639	KO204_G_5	0.850312
				KO204_H_5	0.656699
				KO170_Nissl_3	1.37147
Mean	1		0.9742		1.53
SEM	0.1195		0.08584		0.1942

## Sheet: Figure S6
Figure S6B: Pooled wild-type FOXR1 qPCR at E17
Raw qPCR Values
Sample	FOXR1 ct Value	18s ct Value
Heart 1	33.7912	15.7677
Heart 1	33.5877	15.8431
Heart 1	34.2597	15.8417
Heart 2	35.2356	15.6656
Heart 2	34.2676	15.5628
Heart 2	35.8952	15.7427
Heart 3	37.0536	15.7123
Heart 3	35.8611	15.8183
Heart 3	35.8598	15.9074
Liver 1	32.1531	15.8501
Liver 1	32.2029	15.7111
Liver 1	32.3994	15.94
Liver 2	32.8676	14.7916
Liver 2	31.8341	14.6119
Liver 2	31.1077	14.7259
Liver 3	34.1834	14.9409
Liver 3	33.7651	15.3535
Liver 3	31.4138	15.4751
Lung 1	32.8187	14.1979
Lung 1	32.4766	14.1555
Lung 1	32.9986	14.2706
Lung 2	32.3014	14.7479
Lung 2	31.7819	14.9051
Lung 2	32.0047	14.9767
Lung 3	33.6079	16.5641
Lung 3	32.7843	16.4827
Lung 3	32.4787	16.5459
Whole Brain 1	35.3002	19.2445
Whole Brain 1	32.669	19.2427
Whole Brain 1	33.9966	19.2063
Whole Brain 2	32.5518	18.9218
Whole Brain 2	31.6153	19.032
Whole Brain 2	31.2076	19.1221
Whole Brain 3	Undetermined	23.4893
Whole Brain 3	Undetermined	23.5492
Whole Brain 3	33.2246	23.4747
Values Used in Graph S6B
	FOXR1 expression- Fold change (relative to heart)
Sample #	Heart	Liver	Lung	Whole Brain
1	2.51736	7.73503	1.78672	39.1852
2	0.944852	4.49173	4.72784	98.884
3	0.420427	4.17258	7.82384	816.746
Mean	1.294	5.466	4.779	318.3
SEM	0.63	1.138	1.743	249.8

## Sheet: Figure S7
Figure S7B-E: Anterior to Bregma Histological Measurements
Raw Cortex Thickness (µm) and Ventricle Area (µm2) Measurements
Figure S7B: 0 degrees				Figure S7C: 45 degrees				Figure S7D: 90 degrees				Figure S7E: Ventricle Area
File ID	WT (+/+)	File ID	KO (-/-)	File ID	WT (+/+)	File ID	KO (-/-)	File ID	WT (+/+)	File ID	KO (-/-)	File ID	WT (+/+)	File ID	KO (-/-)
3/19 WT173_1	558	3/19 KO170_2	464	3/19 WT173_1	520.43	3/19 KO170_2	441.235	3/19 WT173_1	414	3/19 KO170_2	429	3/19 WT173_1	107612	3/19 KO170_2	160287
4/1 WT173_2	556	4/1 KO170_7	486	4/1 WT173_2	548.715	4/1 KO170_7	453	4/1 WT173_2	537	4/1 KO170_2	440	4/1 WT173_2	109038	4/1 KO170_7	145855
4/1 WT173_1	525.75	4/1 KO170_2	466	4/1 WT173_1	537.4	4/1 KO170_2	449.72	4/1 WT173_1	480	KO204_H_2	483	4/1 WT173_1	171089	4/1 KO170_2	172936
WT207_G_8	627	KO204_H_2	582	WT207_G_8	608.111	KO204_H_2	543.058	WT207_D_1	567	KO170_Nissl_2	486	WT207_G_8	143566	KO204_H_2	122171
WT207_D_1	633	KO204_D_1	528.247	WT207_D_1	623.668	KO204_D_1	517.602	WT262_A_3	546	KO260_G_2	489	WT207_D_1	107666	KO204_D_1	202498
WT262_A_3	603	KO260_G_2	544.5	WT262_A_3	555.786	KO260_G_2	534.573	WT173_Nissl_1	459	KO260_H_5	477	WT262_A_3	152904	KO260_G_2	152057
WT173_Nissl_1	637.5	KO260_H_5	523.249	WT173_Nissl_1	540.718	KO260_H_5	526.087	WT173_Nissl_2	597	KO204_D_1	486	WT173_Nissl_1	129916	KO260_H_5	202870
WT173_Nissl_2	573	KO170_Nissl_2	497.338	WT173_Nissl_2	640.639	KO170_Nissl_2	528.915							KO170_Nissl_2	299593
Values Used in Graphs S7B-E
Figure S7B: 0 degrees				Figure S7C: 45 degrees				Figure S7D: 90 degrees				Figure S7E: Ventricle Area
File ID	WT (+/+)	File ID	KO (-/-)	File ID	WT (+/+)	File ID	KO (-/-)	File ID	WT (+/+)	File ID	KO (-/-)	File ID	WT (+/+)	File ID	KO (-/-)
3/19 WT173_1	0.95582	3/19 KO170_2	0.794804	3/19 WT173_1	0.925837	3/19 KO170_2	0.78495	3/19 WT173_1	0.813679	3/19 KO170_2	0.84316	3/19 WT173_1	0.832609	3/19 KO170_2	1.24017
4/1 WT173_2	0.952394	4/1 KO170_7	0.832488	4/1 WT173_2	0.976156	4/1 KO170_7	0.80588	4/1 WT173_2	1.05542	4/1 KO170_2	0.86478	4/1 WT173_2	0.843646	4/1 KO170_7	1.1285
4/1 WT173_1	0.900578	4/1 KO170_2	0.79823	4/1 WT173_1	0.956026	4/1 KO170_2	0.800045	4/1 WT173_1	0.943396	KO204_H_2	0.949292	4/1 WT173_1	1.32375	4/1 KO170_2	1.33803
WT207_G_8	1.07401	KO204_H_2	0.99693	WT207_G_8	1.08182	KO204_H_2	0.966092	WT207_D_1	1.11439	KO170_Nissl_2	0.955189	WT207_G_8	1.1108	KO204_H_2	0.971967
WT207_D_1	1.08429	KO204_D_1	0.904855	WT207_D_1	1.1095	KO204_D_1	0.920806	WT262_A_3	1.07311	KO260_G_2	0.961085	WT207_D_1	0.833025	KO204_D_1	1.56676
WT262_A_3	1.0329	KO260_G_2	0.932695	WT262_A_3	0.988735	KO260_G_2	0.950997	WT173_Nissl_1	0.902123	KO260_H_5	0.9375	WT262_A_3	1.18304	KO260_G_2	1.17649
WT173_Nissl_1	1.092	KO260_H_5	0.896294	WT173_Nissl_1	0.96193	KO260_H_5	0.935901			KO204_D_1	0.955189	WT173_Nissl_1	1.00518	KO260_H_5	1.56964
		KO170_Nissl_2	0.85191			KO170_Nissl_2	0.940933							KO170_Nissl_2	2.318
Mean	1.009		0.876		1.017		0.8882		1.011		0.9237		1.019		1.414
SEM	0.02532		0.02471		0.02845		0.02717		0.04836		0.01838		0.07376		1.1484
P value	0.0021			0.0054								0.0405
Figure S7G-J: Bregma Histological Measurements
Raw Cortex Thickness (µm) and Ventricle Area (µm2) Measurements
Figure S7G: 0 degrees				Figure S7H: 45 degrees				Figure S7I: 90 degrees				Figure S7J: Ventricle Area
File ID	WT (+/+)	File ID	KO (-/-)	File ID	WT (+/+)	File ID	KO (-/-)	File ID	WT (+/+)	File ID	KO (-/-)	File ID	WT (+/+)	File ID	KO (-/-)
3/19 WT139_1	699	4/1 KO141_4	594	3/19 WT139_1	689.43	4/1 KO141_4	610.94	3/19 WT139_1	576	4/1 KO141_4	496	3/19 WT139_1	329615	4/1 KO141_4	520378
4/1 WT139_4	681	3/19 KO141_1	675	4/1 WT139_4	712.764	3/19 KO141_1	616.244	4/1 WT139_4	580	3/19 KO141_1	528	4/1 WT139_4	410307	3/19 KO141_1	372069
4/1 139_1	636	4/1 KO141_1	696	4/1 139_1	599.627	4/1 KO141_1	610.94	4/1 139_1	620	4/1 KO141_1	546	4/1 139_1	437056	4/1 KO141_1	374000
WT207_D_7	555	4/1 KO170_6	395	WT207_D_7	623.668	4/1 KO170_6	446.891	WT207_D_7	582	4/1 KO170_6	387	WT207_D_7	277548	4/1 KO170_6	271492
WT262_A_1	505	3/19 KO170_3	396	WT262_A_1	557.2	3/19 KO170_3	446.891	WT262_A_1	481	3/19 KO170_3	392	WT262_A_1	283311	3/19 KO170_3	322365
WT262_A_2	526	KO204_G_1	544	WT262_A_2	562.857	KO204_G_1	540.053	WT262_A_2	454	KO204_G_1	489	WT262_A_2	261934	KO204_G_1	333576
		KO260_E_1	468			KO260_G_1	546.947			KO260_G_1	459			KO260_G_1	234107
						KO260_E_1	522.906			KO260_E_1	474			KO260_E_1	277249
														KO141_Nissl_9	856986
														KO141_Nissl_10	716128
														KO141_Nissl_F_1	749330
Values Used in Graphs S7G-J
Figure S7G: 0 degrees				Figure S7H: 45 degrees				Figure S7I: 90 degrees				Figure S7J: Ventricle Area
File ID	WT (+/+)	File ID	KO (-/-)	File ID	WT (+/+)	File ID	KO (-/-)	File ID	WT (+/+)	File ID	KO (-/-)	File ID	WT (+/+)	File ID	KO (-/-)
3/19 WT139_1	1.16435	4/1 KO141_4	0.98945	3/19 WT139_1	1.1044	4/1 KO141_4	0.978666	3/19 WT139_1	1.0495	4/1 KO141_4	0.903735	3/19 WT139_1	2.49748	4/1 KO141_4	3.94289
4/1 WT139_4	1.13437	3/19 KO141_1	1.12438	4/1 WT139_4	1.14178	3/19 KO141_1	0.987163	4/1 WT139_4	1.05679	3/19 KO141_1	0.962041	4/1 WT139_4	3.10888	3/19 KO141_1	2.81915
4/1 139_1	1.05941	4/1 KO141_1	1.15936	4/1 139_1	0.960544	4/1 KO141_1	0.978666	4/1 139_1	1.12967	4/1 KO141_1	0.994838	4/1 139_1	3.31155	4/1 KO141_1	2.83379
WT207_D_7	0.924486	4/1 KO170_6	0.657968	WT207_D_7	0.999055	4/1 KO170_6	0.715876	WT207_D_7	1.06043	4/1 KO170_6	0.705132	WT207_D_7	2.10297	4/1 KO170_6	2.05708
WT262_A_1	0.841199	3/19 KO170_3	0.659634	WT262_A_1	0.89258	3/19 KO170_3	0.715876	WT262_A_1	0.876404	3/19 KO170_3	0.714242	WT262_A_1	2.14663	3/19 KO170_3	2.44255
WT262_A_2	0.87618	KO204_G_1	0.906163	WT262_A_2	0.901642	KO204_G_1	0.865112	WT262_A_2	0.827209	KO204_G_1	0.890981	WT262_A_2	1.98467	KO204_G_1	2.52749
		KO260_E_1	0.779567			KO260_G_1	0.876156			KO260_G_1	0.836319			KO260_G_1	1.77382
						KO260_E_1	0.837644			KO260_E_1	0.86365			KO260_E_1	2.1007
														KO141_Nissl_9	6.49335
														KO141_Nissl_10	5.42607
														KO141_Nissl_F_1	5.67764
Mean	1		0.8966		1		0.8694		1		0.8589		2.525		3.463
SEM	0.05623		0.07814		0.04234		0.03918		0.04874		0.03714		0.229		0.5008
P value				0.0447				0.0368
Figure S7L-O: Posterior to Bregma Histological Measurements
Raw Cortex Thickness (µm) and Ventricle Area (µm2) Measurements
Figure S7L: 0 degrees				Figure S7M: 45 degrees				Figure S7N: 90 degrees				Figure S7O: Ventricle Area
File ID	WT (+/+)	File ID	KO (-/-)	File ID	WT (+/+)	File ID	KO (-/-)	File ID	WT (+/+)	File ID	KO (-/-)	File ID	WT (+/+)	File ID	KO (-/-)
3/19 WT173_6	437	3/19 KO170_5	345	3/19 WT173_6	462.447	3/19 KO170_5	412.95	3/19 WT173_6	454	3/19 KO170_5	460	3/19 WT173_6	138063	3/19 KO170_5	165090
4/1 WT173_5	421	4/1 KO170_9	390	4/1 WT173_5	463.862	4/1 KO170_9	413.7	4/1 WT173_5	442	4/1 KO170_5	396	4/1 WT173_5	171971	4/1 KO170_9	176866
3/19 WT173_4	416	4/1 KO170_5	349.743	3/19 WT173_4	466.69	4/1 KO170_5	407.294	3/19 WT173_4	448	KO204_D_5	519	3/19 WT173_4	156263	4/1 KO170_5	164253
WT207_G_6	502.5	4/1 KO170_8	286.4	WT207_G_6	548.715	KO204_D_5	504.875	WT207_G_6	579	KO204_G_5	492	WT207_G_6	105530	4/1 KO170_8	278895
WT207_D_6	504	KO204_D_5	477	WT207_D_6	547.171	KO204_G_5	509.117	WT207_D_6	584	KO204_H_5	501	WT207_D_6	110826	KO204_D_5	183338
WT173_Nissl_6	537	KO204_G_5	483	WT262_A_6	480.833	KO204_H_5	479.418	WT262_A_6	549			WT262_A_6	96104	KO204_G_5	165056
		KO204_H_5	453	WT173_Nissl_6	584.07			WT173_Nissl_6	583			WT173_Nissl_6	181937	KO204_H_5	127474
														KO170_Nissl_3	266219
Values Used in Graphs S7L-O
Figure S7L: 0 degrees				Figure S7M: 45 degrees				Figure S7N: 90 degrees				Figure S7O: Ventricle Area
File ID	WT (+/+)	File ID	KO (-/-)	File ID	WT (+/+)	File ID	KO (-/-)	File ID	WT (+/+)	File ID	KO (-/-)	File ID	WT (+/+)	File ID	KO (-/-)
3/19 WT173_6	0.958123	3/19 KO170_5	0.756413	3/19 WT173_6	0.934326	3/19 KO170_5	0.834321	3/19 WT173_6	0.891361	3/19 KO170_5	0.903141	3/19 WT173_6	0.888253	3/19 KO170_5	1.06213
4/1 WT173_5	0.923043	4/1 KO170_9	0.855076	4/1 WT173_5	0.937184	4/1 KO170_9	0.835837	4/1 WT173_5	0.867801	4/1 KO170_5	0.777487	4/1 WT173_5	1.1064	4/1 KO170_9	1.13789
3/19 WT173_4	0.912081	4/1 KO170_5	0.766811	3/19 WT173_4	0.942898	4/1 KO170_5	0.822894	3/19 WT173_4	0.879581	KO204_D_5	1.01898	3/19 WT173_4	1.00534	4/1 KO170_5	1.05675
WT207_G_6	1.10173	4/1 KO170_8	0.627932	WT207_G_6	1.10862	KO204_D_5	1.02004	WT207_G_6	1.13678	KO204_G_5	0.965969	WT207_G_6	0.678946	4/1 KO170_8	1.79432
WT207_D_6	1.10502	KO204_D_5	1.04582	WT207_D_6	1.1055	KO204_G_5	1.02862	WT207_D_6	1.1466	KO204_H_5	0.983639	WT207_D_6	0.71302	KO204_D_5	1.17954
WT173_Nissl_6	1.17737	KO204_G_5	1.05898	WT262_A_6	0.971472	KO204_H_5	0.968613	WT262_A_6	1.07788			WT262_A_6	0.618301	KO204_G_5	1.06192
		KO204_H_5	0.993203	WT173_Nissl_6	1.18005			WT173_Nissl_6	1.14463			WT173_Nissl_6	1.17052	KO204_H_5	0.820123
														KO170_Nissl_3	1.71276
Mean	1.03		0.872		1.026		0.9184		1.021		0.9298		0.0883		1.228
SEM	0.04583		0.06252		0.2457		0.04		0.0507		0.04247		0.08283		0.1208
P value												0.04
